# Supplementary material for: Arbutin Ameliorates Murine Colitis by Inhibiting JAK2 Signaling Pathway
Source: Front Pharmacol. 2021 Sep 14;12:683818. doi: 10.3389/fphar.2021.683818 (PMC8477021; doi:10.3389/fphar.2021.683818)
Supplement: Supplementary file 2 [file DataSheet2.zip]

Archive with 27 entries (26 files):
- HE/
- HE/fig1 100 100μm.JPG
- HE/fig1 100 200μm.JPG
- HE/fig1 50 100μm.JPG
- HE/fig1 50 200μm.JPG
- HE/fig1 Sham 100μm.JPG
- HE/fig1 Sham 200μm.JPG
- HE/fig2 100 100μm.JPG
- HE/fig2 100 200μm.JPG
- HE/fig2 50 100μm.JPG
- HE/fig2 50 200μm.JPG
- HE/fig2 Control 100μm.JPG
- HE/fig2 Control 200μm.JPG
- HE/fig2 SASP 100μm.JPG
- HE/fig2 SASP 200μm.JPG
- HE/fig2 Sham 100μm.JPG
- HE/fig2 Sham 200μm.JPG
- HE/fig7 Ag490 100μm.JPG
- HE/fig7 Ag490 200μm.JPG
- HE/fig7 Arbutin 100μm.JPG
- HE/fig7 Arbutin 200μm.JPG
- HE/fig7 Arbutin+Ag490 100μm.JPG
- HE/fig7 Arbutin+Ag490 200μm.JPG
- HE/fig7 Control 100μm.JPG
- HE/fig7 Control 200μm.JPG
- HE/fig7 Sham 100μm.JPG
- HE/fig7 Sham 200μm.JPG
